# Supplementary material for: Sialic acid serves as a functional receptor for grass carp reovirus
Source: PLoS Pathog. 2025 Sep 5;21(9):e1013481. doi: 10.1371/journal.ppat.1013481 (PMC12431662; doi:10.1371/journal.ppat.1013481)
Supplement: S1 Data — (XLSX) [file ppat.1013481.s009.xlsx]

## Sheet: Figure 1
Figure 1C		Number of GCRV-I particles
	Con	6	5	7	8	4	7	6	8	4	8	4	9	5	7	9
	NCp	3	1	0	2	2	3	3	3	0	3	1	2	2	4	3
	NAu	3	2	5	2	4	1	3	1	4	3	2	1	2	1	3
	NCp+Nau	1	0	0	2	3	1	1	0	0	0	1	2	1	2	0
Figure 1D		Number of GCRV-II particles
	Con	7	8	9	10	9	11	9	9	6	8	11	10	10	8	8
	NCp	4	2	3	3	4	5	3	5	2	4	5	4	4	6	1
	NAu	4	5	3	5	4	5	4	4	5	3	2	1	3	2	0
	NCp+Nau	1	0	1	1	0	1	2	2	0	0	1	1	0	2	1
Figure 1E	NCp (U/ml)	VP5			VP7
	0	1.00928	1.00928	0.981686	1.06683	0.988514	0.948246
	0.5	0.552227	0.621288	0.591862	0.464366	0.504642	0.511687
	1	0.300062	0.289841	0.317171	0.31498	0.279968	0.323836
	2	0.145928	0.143919	0.16532	0.195242	0.221186	0.221186
Figure 1F	NAu (U/ml)	VP5			VP7
	0	0.963707	1.08423	0.95705	0.943874	1.04006	1.01866
	0.5	0.740549	0.710382	0.868541	0.777366	0.720298	0.816014
	1	0.609909	0.640232	0.609909	0.725309	0.66281	0.601513
	2	0.443396	0.440333	0.47522	0.48858	0.468677	0.4954
Figure 1G	NCp+NAu (U/ml)	VP5			VP7
	0	0.983957	0.983957	1.03288	0.911722	1.0693	1.02574
	0.5	0.40239	0.41658	0.360149	0.380684	0.434271	0.413703
	1	0.278677	0.309212	0.294567	0.274841	0.313528	0.261824
	2	0.204004	0.199805	0.180075	0.171546	0.211198	0.172739
Figure 1N	NCp (U/ml)	Virus titer (x 105)
	0	1.80347	1.88044	1.8495
	0.5	1.42048	1.3448	1.25648
	1	1.24469	1.21368	1.13181
	2	0.880134	1.01474	1.06527
Figure 1O	NAu (U/ml)	Virus titer (x 105)
	0	1.5288	1.69356	1.7312
	0.5	1.3064	1.19516	1.32797
	1	0.929462	0.992043	1.02656
	2	0.975175	0.875444	0.931075
Figure 1P	NCp+NAu (U/ml)	Virus titer (x 105)
	0	1.57991	1.46609	1.36478
	0.5	1.2046	1.19858	1.21688
	1	0.83914	0.711626	0.843481
	2	0.661989	0.535403	0.542272
Figure 1Q		MCP			2L
	Con	1.09682	0.922316	0.988514	1.13288	0.90125	0.97942
	NCp	1.05946	0.968171	0.922316	1.00696	1.09429	0.907519
	NAu	1.00231	1.00928	1.05214	0.965936	0.959264	1.10191
	NCp+NAu	0.968171	0.948246	1.08172	1.15669	0.946058	1

## Sheet: Figure 2
Figure 2C		Number of GCRV-I particles
	BSA	6	7	5	8	7	10	8	10	4	7	6	5	5	8	7
	WGA	2	1	2	3	1	0	2	1	1	2	1	0	1	2	2
	MAL-II	1	4	2	2	1	1	0	2	1	2	2	1	3	0	3
	SNA	4	2	0	3	2	0	1	3	2	0	0	1	1	3	0
Figure 2D		Number of GCRV-II particles
	BSA	6	10	11	11	9	6	9	10	12	8	6	10	9	8	11
	WGA	1	2	1	2	2	1	0	1	2	1	0	0	1	2	1
	MAL-II	3	2	1	1	2	3	1	1	0	0	0	1	3	2	0
	SNA	2	0	1	2	0	1	3	3	1	0	2	1	3	2	1
Figure 2E	WGA (µg/ml)	VP5			VP7
	0	1.03766	1.00231	0.961483	0.99539	0.988514	1.0163
	50	0.698985	0.656712	0.743979	0.670511	0.552227	0.51883
	100	0.487452	0.409897	0.454809	0.477421	0.421421	0.364334
	200	0.382447	0.366868	0.464366	0.17234	0.187288	0.207809
	300	0.106826	0.101063	0.0982999	0.148995	0.140958	0.146943
Figure 2F	MAL-II (µg/ml)	VP5			VP7
	0	1.01396	1.03526	0.952638	1.05214	0.903335	1.05214
	50	0.68302	0.646176	0.742262	0.638754	0.689362	0.643197
	100	0.550953	0.61132	0.547147	0.484085	0.533416	0.494257
	200	0.476319	0.486328	0.528509	0.412748	0.504642	0.508153
	300	0.392292	0.397768	0.395021	0.321599	0.366868	0.347078
Figure 2G	SNA (µg/ml)	VP5			VP7
	0	0.97716	1.00463	1.01866	1.06437	0.959264	0.97942
	50	0.589134	0.66742	0.658231	0.678302	0.646176	0.697372
	100	0.545884	0.569066	0.644685	0.510506	0.48971	0.521233
	200	0.41658	0.434271	0.449585	0.482968	0.503478	0.438303
	300	0.350301	0.365177	0.357662	0.275476	0.25349	0.255253
Figure 2H	BSA (µg/ml)	VP5			VP7
	0	1.02337	1.02337	0.954842	0.974905	1.00928	1.0163
	50	1.05946	1.1355	1.32256	1.10445	1.15136	1.04488
	100	1.09682	0.981686	1.11987	1.2086	1.16743	1.22547
	200	1.23399	1.10445	1.09682	1.09682	1.07425	1.08172
	300	1.03766	1.1355	1.1355	1.08172	1.12766	1.17555
Figure 2Q	WGA (µg/ml)	Virus titer (x 105)
	0	2.07043	2.21898	2.09754
	50	1.52331	1.37304	1.40853
	100	1.27413	1.15898	1.28565
	300	1.103	0.989556	1.08368
Figure 2R	MAL-II (μg/ml)	Virus titer (x 105)
	0	2.21897	2.38776	2.26219
	50	1.66626	1.76058	1.58641
	100	1.48366	1.37364	1.24774
	300	1.1146	1.27095	1.15176
Figure 2S	SNA (μg/ml)	Virus titer (x 105)
	0	2.72398	2.88539	2.76253
	50	2.39347	2.26638	2.30544
	100	2.16652	2.08823	2.0322
	300	1.80567	1.62199	1.84831
Figure 2T	BSA (μg/ml)	Virus titer (x 105)
	0	1.39027	1.40187	1.42185
	50	1.42699	1.31612	1.44914
	100	1.39417	1.40565	1.41394
	300	1.4444	1.33044	1.47249
Figure 2U		MCP			2L
	WGA	1.07177	1.23114	1.08673	1.08673	1.24833	0.972655
	MAL-II	1.05702	0.895025	1.11729	1.06437	0.97942	1.02811
	SNA	1.02101	0.97942	0.926588	0.952638	0.986233	0.952638
	BSA	1.02811	1.07923	0.926588	1.05702	1.07177	1.05702

## Sheet: Figure 3
Figure 3C		Number of GCRV-I particles
	Con	5	4	7	5	6	4	7	3	8	8	8	6	6	6	4
	Neu5Ac	2	2	0	3	2	0	1	1	2	0	0	1	1	3	0
	Neu5Gc	1	4	2	2	1	1	0	2	1	2	2	1	3	0	3
	5Ac+5Gc	1	2	1	0	2	1	0	1	2	1	1	0	2	1	1
Figure 3D		Number of GCRV-II particles
	Con	9	8	6	8	10	5	8	7	8	8	6	5	4	5	5
	Neu5Ac	1	2	1	1	2	3	1	1	0	0	0	1	2	2	0
	Neu5Gc	2	0	1	2	0	1	3	2	1	0	1	1	2	2	1
	5Ac+5Gc	0	1	2	1	1	0	2	1	0	1	2	0	0	1	1
Figure 3E	Neu5Ac (µg/ml)	VP5			VP7
	0	0.988514	0.961483	1.05214	1.10701	0.92445	0.97716
	1	0.770215	0.6846	0.66588	0.756109	0.756109	0.700602
	10	0.540862	0.470848	0.51883	0.695762	0.618423	0.605696
	50	0.436282	0.393199	0.461158	0.405189	0.419478	0.419478
	100	0.304251	0.3423	0.302149	0.338368	0.362654	0.360149
Figure 3F	Neu5Gc (µg/ml)	VP5			VP7
	0	0.943874	0.990801	1.0693	0.922316	1.02337	1.05946
	1	0.545884	0.509328	0.585064	0.600124	0.689362	0.754364
	10	0.491978	0.437291	0.434271	0.501157	0.522439	0.477421
	50	0.347881	0.329116	0.355191	0.382447	0.421421	0.385108
	100	0.153538	0.148308	0.143256	0.278034	0.272312	0.304251
Figure 3G	5Ac+5Gc (µg/ml)	VP5			VP7
	0	1.15136	0.922316	0.941696	1.01162	0.92445	1.0693
	50	0.497695	0.501157	0.497695	0.545884	0.449585	0.46544
	100	0.433269	0.409897	0.398688	0.378055	0.365177	0.343092
	200	0.23294	0.208498	0.195931	0.211362	0.169184	0.194567
	300	0.203533	0.203533	0.204949	0.191666	0.173941	0.182588
Figure 3N	Neu5Ac (μg/ml)	Virus titer (x 105)
	0	2.44954	2.56753	2.72829
	1	1.93859	1.86282	1.787
	50	1.59552	1.38155	1.50008
	100	1.32345	1.33321	1.36715
Figure 3O	Neu5Gc (µg/ml)	Virus titer (x 105)
	0	2.78937	2.9294	2.81763
	1	2.22637	2.26004	2.24815
	50	1.93734	1.93485	1.93124
	100	1.62797	1.63781	1.64071
Figure 3P	5Ac+5Gc (µg/ml)	Virus titer (x 105)
	0	2.30237	2.18071	2.22116
	1	1.36095	1.50965	1.4547
	50	1.24855	1.11802	1.16868
	100	1.10558	1.02202	1.14156
Figure 3Q		MCP			2L
	Con	0.862542	1.0693	1.08423	0.926588	1.07923	1
	5AC	1.05458	0.97041	1.07674	1.17283	1.09429	0.952638
	5GC	1.02574	0.862542	1.03288	1.00696	0.993092	0.965936
	5AC+5GC	1.13027	1.09936	1.13813	1.32869	1.21419	1.13288

## Sheet: Figure 4
Figure 4C	GNE-CrRNA	Number of GCRV-I particles
	Con	6	9	6	6	4	8	8	7	10	11	6	10	7	8	9
	#1	4	2	3	2	2	5	2	4	5	2	3	2	4	1	5
	#2	6	4	3	2	3	2	6	5	2	2	1	4	3	6	2
	#3	4	2	3	3	2	1	4	0	3	3	2	6	0	2	3
Figure 4D	GNE-CrRNA	Number of GCRV-II particles
	Con	3	5	4	10	5	9	7	6	9	6	8	11	8	5	6
	#1	3	2	5	3	2	3	5	1	4	4	3	1	4	1	3
	#2	4	2	3	2	3	3	1	4	5	4	2	2	4	5	3
	#3	3	3	1	3	3	3	4	4	2	3	2	3	3	4	2
Figure 4E	GNE-CrRNA	VP5			VP7
	Con	1.08673	0.933033	0.986233	1.08172	0.968171	0.954842
	#1	0.307786	0.31864	0.329877	0.33064	0.387786	0.321599
	#2	0.450625	0.400535	0.521233	0.487452	0.451668	0.537126
	#3	0.373712	0.373712	0.389582	0.387786	0.464366	0.433269
Figure 4F	SLC35A1-CrRNA	VP5			VP7
	Con	0.988514	1.00231	1.00928	0.981686	1.09682	0.928731
	#1	0.359318	0.374577	0.356836	0.339936	0.347078	0.374577
	#2	0.312805	0.33294	0.33064	0.326088	0.297989	0.317171
	#3	0.515246	0.470848	0.477421	0.511687	0.439317	0.511687
Figure 4G	GNE-CrRNA	VP4			VP35
	Con	1.03766	0.928731	1.03766	1.07674	1.01866	0.911722
	#1	0.424352	0.497695	0.424352	0.355191	0.405189	0.468677
	#2	0.484085	0.629961	0.652176	0.502316	0.644685	0.509328
	#3	0.501157	0.474123	0.526072	0.428292	0.491978	0.471937
Figure 4H	SLC35A1-CrRNA	VP4			VP35
	Con	0.941696	1.03766	1.02337	1.07674	1.04729	0.886791
	#1	0.529732	0.445449	0.484085	0.431271	0.37285	0.452712
	#2	0.448548	0.467596	0.412748	0.284533	0.347881	0.307076
	#3	0.51883	0.544624	0.537126	0.47522	0.512871	0.347881
Figure 4M	GNE-CrRNA	Virus titer (x 105)
	Con	2.16278	2.0979	2.27245
	#1	1.22774	1.1237	1.25196
	#2	1.36337	1.58555	1.47684
	#3	1.2816	1.13296	1.41832
Figure 4N	SLC35A1-CrRNA	Virus titer (x 105)
	Con	2.12509	2.15578	2.25372
	#1	1.27272	1.31429	1.34151
	#2	1.105	1.26538	1.17048
	#3	1.22774	1.36897	1.54695
Figure 4Q	GNE-CrRNA	Number of viroplasm puncta
	Con	7	4	4	5	7	6	5	8	8	8	8	5	4	7	5
	#1	1	2	1	3	1	1	1	1	2	1	2	1	1	1	1
	#2	5	2	1	1	2	3	1	1	2	4	1	4	2	2	3
	#3	3	2	1	3	1	1	2	3	1	1	2	3	1	3	3
Figure 4R	SLC35A1-CrRNA	Number of viroplasm puncta
	Con	9	8	4	7	7	7	5	4	7	3	5	6	8	5	8
	#1	5	1	1	1	1	1	1	2	1	3	1	2	1	1	1
	#2	3	1	1	1	1	2	1	1	1	1	1	1	2	1	1
	#3	4	1	2	1	2	1	3	2	1	2	1	2	1	2	1

## Sheet: Figure 5
Figure 5C		Number of GCRV-I particles
	Con	4	5	6	7	5	6	6	8	4	5	7	8	7	8	5
	GNE	10	8	11	7	8	9	6	5	5	6	5	4	6	9	10
	SLC35A1	8	9	10	11	9	7	8	12	8	5	7	10	7	6	5
Figure 5D		Number of GCRV-II particles
	Con	9	8	7	9	6	9	7	10	5	10	8	10	9	12	6
	GNE	12	13	14	6	8	7	9	7	10	11	6	11	9	11	14
	SLC35A1	14	10	11	8	11	10	10	9	8	12	12	9	10	10	13
Figure 5E		VP5			VP7
	Vector	1.04972	0.933033	1.02101	0.882703	0.993093	1.14076
	GNE	2.21914	2.21914	2.11404	2	2.28153	2.41162
Figure 5F		VP4			VP35
	Vector	1.0163	1.00231	0.981686	0.926588	1.14076	0.946058
	GNE	1.87038	1.54043	1.70921	1.86607	1.60214	1.93187
Figure 5G		VP5			VP7
	Vector	1.03526	0.959264	1.00696	1.12766	1.02337	0.866537
	SLC35A1	2.08493	1.79005	2.07053	1.94981	1.79419	1.73307
Figure 5H		VP4			VP35
	Vector	1.04729	0.880666	1.08423	1.08925	0.860551	1.06683
	SLC35A1	1.63203	1.72508	1.9141	1.70921	1.73307	1.66248
Figure 5L		Number of viroplasm puncta
	Con	4	2	3	4	8	6	8	2	9	8	6	3	2	6	7
	GNE	12	7	10	5	11	9	7	12	4	7	11	7	9	9	8
	SLC35A1	13	11	9	8	7	7	8	8	7	9	9	9	8	7	9

## Sheet: Figure 7
Figure 7A		Day 1	Day 2	Day 3	Day 4	Day 5	Day 6	Day 7	Day 8	Day 9	Day 10	Day 11	Day 12	Day 13	Day 14	Day 15	Day 16	Day 17	Day 18	Day 19	Day 20	Day 21	Day 22	Day 23	Day 24	Day 25	accumulated number of deaths	total number	mortality
	PBS	0	0	0	0	0	0	0	0	0	0	0	0	0	0	0	0	0	0	0	0	0	0	0	0	0	0	180	0
	Neu5Gc	0	0	0	0	0	0	0	0	0	0	0	0	0	0	0	0	0	0	0	0	0	0	0	0	0	0	180	0
	Neu5Ac	0	0	0	0	0	0	0	0	0	0	0	0	0	0	0	0	0	0	0	0	0	0	0	0	0	0	180	0
	GCRV	0	0	0	1	4	8	13	17	22	38	24	16	12	5	4	2	1	1	1	0	0	0	0	0	0	169	180	0.938889
	GCRV+Neu5Gc	0	0	0	0	0	1	5	8	11	16	19	29	11	6	3	1	1	0	0	0	0	0	0	0	0	110	180	0.611111
	GCRV+Neu5Ac	0	0	0	0	0	2	3	3	6	11	13	17	20	12	4	4	1	0	0	0	0	0	0	0	0	94	180	0.522222
Figure 7C		Relative copy of GCRV
	PBS	0.000605326	0.000596992	0.000481559
	Neu5Gc	0.000202471	0.000232578	0.000203879
	Neu5Ac	0.000190226	0.000186311	0.000182477
	GCRV	1	0.888843	1.12506
	GCRV+Neu5Gc	0.338303	0.414057	0.4
	GCRV+Neu5Ac	0.258816	0.289172	0.29937
Figure 7D		Relative copy of GCRV
	PBS	6.78794e-05	6.74105e-05	7.22488e-05
	Neu5Gc	4.54089e-05	4.35591e-05	4.90065e-05
	Neu5Ac	4.90065e-05	4.64273e-05	5.07347e-05
	GCRV	1.05946	0.99539	0.948246
	GCRV+Neu5Gc	0.348548	0.352227	0.408152
	GCRV+Neu5Ac	0.377182	0.351923	0.349492
Figure 7G		IRF3
	PBS	8.40687e-06	9.45822e-06	1.03501e-05
	Neu5Gc	8.52422e-06	1.03501e-05	8.58352e-06
	Neu5Ac	1.20551e-05	1.19718e-05	1.10929e-05
	GCRV	1.02811	1	0.972655
	GCRV+Neu5Gc	0.323373	0.350625	0.38971
	GCRV+Neu5Ac	0.307786	0.314253	0.303549
Figure 7H		IRF7
	PBS	5.38235e-06	5.41978e-06	5.64994e-06
	Neu5Gc	4.526e-06	5.05684e-06	5.34517e-06
	Neu5Ac	6.13999e-06	5.72881e-06	6.3126e-06
	GCRV	1.04006	0.97041	0.990801
	GCRV+Neu5Gc	0.31658	0.338368	0.378525
	GCRV+Neu5Ac	0.307076	0.267325	0.252905
Figure 7I		IFN1
	PBS	6.02754e-06	7.21785e-06	5.82222e-06
	Neu5Gc	4.69644e-06	4.99875e-06	4.50513e-06
	Neu5Ac	7.06931e-06	7.06931e-06	6.92382e-06
	GCRV	0.933033	0.965936	1.10957
	GCRV+Neu5Gc	0.3	0.378929	0.386327
	GCRV+Neu5Ac	0.246558	0.248273	0.281265
Figure 7J		IFN3
	PBS	3.44931e-05	3.88067e-05	3.90767e-05
	Neu5Gc	2.92069e-05	3.69688e-05	2.941e-05
	Neu5Ac	3.42548e-05	3.21832e-05	3.74848e-05
	GCRV	0.983957	1.06191	0.95705
	GCRV+Neu5Gc	0.393231	0.416438	0.365135
	GCRV+Neu5Ac	0.428292	0.355191	0.355191

## Sheet: S2 Figure
S2D Fig		Relative ﬂuorescence intensity							S2K Fig		fluorescence intensity			S2L Fig		fluorescence intensity
	Mock	0.998996	1.001	1						distance (µm)	SA	GCRV-I			distance (µm)	SA	GCRV-II
	NCP	0.22992	0.226908	0.232932						0	175.563	55.0016			0	64.7143	83.852
	Negative	0.00160643	0.00140562	0.00150602						0.06	154.736	149.096			0.06	60.613	66.1267
										0.12	51.8505	19.3902			0.12	33.978	29.8158
										0.18	72.1869	50.9833			0.18	7.9603	40.8709
S2E Fig		Relative ﬂuorescence intensity								0.24	27.6213	125.745			0.24	92.1857	70.8397
	Mock	1.00564	0.998238	0.996123						0.3	79.8249	244.133			0.3	25.9925	37.5157
	NAu	0.332041	0.322524	0.340501						0.36	203.042	139.477			0.36	53.0672	50.141
	Negative	0.00105745	0.000433557	0.000750793						0.42	219.772	114.526			0.42	19.6374	22.5037
										0.48	236.3	108.451			0.48	46.3105	2.16318
										0.55	66.6517	173.337			0.55	26.2608	31.1044
S2F Fig		Relative ﬂuorescence intensity								0.61	179.922	115.174			0.61	72.0133	65.7634
	Mock	0.959481	1.01259	1.02793						0.67	128.56	175.016			0.67	52.1473	37.6576
	NCP+NAu	0.103501	0.159323	0.169945						0.73	15.4416	77.259			0.73	41.7842	23.4194
	Negative	0.00920535	0.006845	0.00719906						0.79	69.9552	128.105			0.79	169.377	20.8896
										0.85	103.528	113.651			0.85	126.329	9.02678
S2G Fig	NCp (U/ml)	Relative cell viability								0.91	60.7126	176.741			0.91	75.5699	94.5931
	0	1.00515	0.993254	1.0016						0.97	46.8557	65.9541			0.97	16.7932	81.9549
	0.5	0.974997	0.972494	0.982196						1.03	89.5027	125.055			1.03	37.5891	81.5625
	1	0.951108	0.944953	0.940675						1.09	159.605	110.603			1.09	40.8451	50.3825
	2	0.891644	0.924923	0.898007						1.15	157.081	114.928			1.15	45.4776	62.7603
										1.21	146.966	88.7833			1.21	69.6977	144.674
S2H Fig	NAu (U/ml)	Relative cell viability								1.27	115.456	107.48			1.27	45.2405	138.001
	0	0.998255	0.987155	1.01459						1.33	128.806	150.573			1.33	62.6398	73.6038
	0.5	0.980558	0.969144	0.982652						1.39	129.202	131.182			1.39	41.731	51.3003
	1	0.957834	0.948305	0.950819						1.45	270.094	92.0743			1.45	25.7982	92.8479
	2	0.936787	0.860868	0.897099						1.52	242.764	183.155			1.52	13.9269	31.0728
										1.58	304.968	121.763			1.58	54.1657	52.6077
S2I Fig	NCp+NAu (U/ml)	Relative cell viability								1.64	413.578	106.847			1.64	39.1672	82.8493
	0	0.990663	1.00718	1.00216						1.7	644.467	180.437			1.7	93.5081	45.1283
	0.5	0.976657	0.979479	0.967041						1.76	784.977	379.273			1.76	52.1404	60.2947
	1	0.907045	0.906731	0.872657						1.82	1155.67	534.354			1.82	29.9709	44.1595
	2	0.84569	0.85562	0.867222						1.88	1266.95	676.428			1.88	79.208	86.9658
										1.94	1291.85	587.789			1.94	74.7633	37.7689
S2M Fig	NCp (U/ml)	VP4			VP35					2	1462.7	838.732			2	40.5711	5.8869
	0	1.07425	0.935191	0.99539	0.92445	0.97041	1.11471			2.06	1345.88	821.315			2.06	109.246	75.14
	0.5	0.579682	0.575678	0.567752	0.485205	0.569066	0.48858			2.12	1091.61	953.142			2.12	77.7421	58.206
	1	0.501157	0.501157	0.442372	0.47522	0.485205	0.419478			2.18	937.594	1184.34			2.18	53.8675	48.1828
	2	0.240371	0.300062	0.264866	0.274841	0.324585	0.271057			2.24	717.535	926.619			2.24	70.2863	82.7914
										2.3	701.856	784.209			2.3	48.0076	74.8522
S2N Fig	NAu (U/ml)	VP4			VP35					2.36	552.076	803.927			2.36	86.4142	121.753
	0	0.946058	1.06437	0.993092	0.950439	1.04729	1.00463			2.42	244.878	602.128			2.42	50.2035	105.21
	0.5	0.586417	0.712025	0.61132	0.593231	0.690956	0.561231			2.48	204.786	421.89			2.48	127.39	27.1367
	1	0.503478	0.598739	0.550953	0.498846	0.509328	0.502316			2.55	168.96	201.57			2.55	85.6107	30.2511
	2	0.336808	0.320856	0.307786	0.357661	0.317905	0.362654			2.61	292.137	293.841			2.61	52.4748	58.1631
										2.67	216.843	233.886			2.67	68.6874	36.0592
S2O Fig	NCp+NAu (U/ml)	VP4			VP35					2.73	318.831	120.726			2.73	44.1169	54.7479
	0	0.948246	0.99539	1.05946	0.986233	1.00696	1.00696			2.79	185.676	136.564			2.79	83.6126	75.1457
	0.5	0.451668	0.508152	0.559936	0.423373	0.50698	0.503478			2.85	66.2602	171.204			2.85	98.2076	62.596
	1	0.36942	0.356836	0.404254	0.348686	0.348686	0.366021			2.91	100.28	152.999			2.91	88.3822	79.807
	2	0.21071	0.212176	0.228986	0.234881	0.243164	0.260616			2.97	58.2197	63.3209			2.97	105.096	142.196
										3.03	80.2902	73.8418			3.03	82.7819	101.789
										3.09	134.56	87.6544			3.09	68.0006	86.1651
										3.15	141.479	40.4656			3.15	66.2046	92.4161
										3.21	62.1744	22.054			3.21	117.292	50.8203
										3.27	73.2723	44.2065			3.27	123.467	115.579
										3.33	60.0566	42.9282			3.33	27.5065	205.737
										3.39	152.971	22.3981			3.39	70.7927	153.564
										3.45	216.357	74.7736			3.45	140.415	245.008
										3.52	177.907	105.287			3.52	197.133	378.42
										3.58	123.007	105.801			3.58	307.937	419.527
										3.64	146.916	122.041			3.64	270.184	459.08
										3.7	118.431	156.307			3.7	510.276	492.785
										3.76	115.638	149.861			3.76	737.948	558.404
										3.82	252.986	108.881			3.82	819.358	796.287
										3.88	179.096	120.352			3.88	933.66	894.165
										3.94	62.1896	13.2297			3.94	953.818	934.505
										4	234.298	43.1837			4	813.229	805.92
										4.06	276.958	62.871			4.06	845.306	588.515
										4.12	167.956	100.268			4.12	852.791	621.497
										4.18	196.305	151.286			4.18	885.09	327.931
										4.24	242.04	168.41			4.24	374.251	228.969
										4.3	264.234	82.2787			4.3	388.845	316.98
										4.36	202.609	111.164			4.36	379.965	216.621
										4.42	277.374	116.698			4.42	196.448	221.803
										4.48	296.937	89.3479			4.48	179.184	145.391
										4.55	291.224	124.053			4.55	240.887	146.6
										4.61	243.732	138.351			4.61	227.849	141.976
										4.67	248.815	246.424			4.67	180.82	240.698
										4.73	261.127	325.953			4.73	157.159	129.21
										4.79	330.96	248.026			4.79	172.32	165.708
										4.85	396.322	242.715			4.85	161.541	64.385
										4.91	338.674	248.507			4.91	101.204	119.125
										4.97	333.413	178.347			4.97	98.4952	169.988
										5.03	447.191	143.039			5.03	73.5097	213.156
										5.09	668.963	127.065			5.09	113.829	185.653
										5.15	855.557	249.627			5.15	60.1902	170.842
										5.21	1320.8	440.063			5.21	37.3585	187.572
										5.27	1667.5	589.977			5.27	142.131	206.027
										5.33	1720.88	734.718			5.33	138.492	115.336
										5.39	1890.76	1021.94			5.39	64.7842	102.713
										5.45	2123.77	1340.15			5.45	245.574	94.4381
										5.52	2087.54	1570.18			5.51	116.255	386.655
										5.58	2211.03	1737.88			5.58	118.432	178.856
										5.64	2442.91	1761.75			5.64	57.5412	114.313
										5.7	2295.71	1878.04			5.7	127.568	168.628
										5.76	2538.12	1963.43			5.76	279.474	165.678
										5.82	2620.81	2411.28			5.82	168.909	245.915
										5.88	2654.53	2740.89			5.88	82.7745	145.842
										5.94	2828.28	2374.93			5.94	32.3752	119.836
										6	2806.51	2286.2			6	184.967	160.13
										6.06	2397.58	2283.78			6.06	79.6745	209.875
										6.12	2296.19	2451.77			6.12	182.008	244.14
										6.18	2029.96	2183.07			6.18	112.363	46.2276
										6.24	1464.47	1848.94			6.24	142.776	91.7405
										6.3	1112.15	1681.32			6.3	154.798	75.2375
										6.36	791.692	1489.18			6.36	86.7207	139.175
										6.42	505.013	1373.59			6.42	186.943	89.008
										6.48	420.206	1011.33			6.48	257.091	52.5438
										6.55	358.646	682.278			6.55	138.384	93.0763
										6.61	258.056	460.082			6.61	128.075	96.53
										6.67	208.476	339.644			6.67	82.0347	66.8342
										6.73	139.155	237.306			6.73	64.3281	166.923
										6.79	101.936	126.538			6.79	38.3096	66.5827
										6.85	144.997	70.1578			6.85	172.632	38.6884
										6.91	199.993	98.2142			6.91	183.751	109.069
										6.97	143.946	142.3			6.97	175.59	204.084
										7.03	117.226	159.038			7.03	239.371	200.463
										7.09	97.2989	131.307			7.09	157.869	597.411
										7.15	137.779	101.544			7.15	163.464	791.639
										7.21	141.036	113.741			7.21	360.433	708.581
										7.27	296.682	129.519			7.27	606.051	896.448
										7.33	331.838	160.117			7.33	549.294	924.074
										7.39	258.845	233.425			7.39	725.152	991.51
										7.45	382.927	159.355			7.45	838.744	1181.58
										7.52	494.316	117.34			7.51	1237.39	1276.57
										7.58	512.342	195.349			7.58	1315.84	1329.51
										7.64	433.813	204.976			7.64	1246.91	1132.17
										7.7	607.875	250.295			7.7	1425.76	1033.85
										7.76	618.149	310.845			7.76	1157.4	1059.85
										7.82	532.254	351.107			7.82	1249.71	795.574
										7.88	498.309	313.363			7.88	1004.28	761.789
										7.94	353.846	219.967			7.94	926.207	524.728
										8	303.958	230.368			8	707.595	409.308
										8.06	215.401	126.15			8.06	394.1	419.308
										8.12	127.864	99.0662			8.12	449.165	220.473
										8.18	182.236	128.391			8.18	402.387	137.414
										8.24	164.248	118.54			8.24	229.83	109.465
										8.3	134.229	147.309			8.3	144.305	74.798
										8.36	146.591	149.369			8.36	111.491	119.834
										8.42	97.1975	104.491			8.42	224.309	140.558
										8.48	42.1833	39.7747			8.48	172.516	119.063
										8.55	126.955	6.36443			8.55	96.8229	129.94
										8.61	136.611	28.2021			8.61	140.648	177.878
										8.67	89.8453	73.9726			8.67	104.965	199.659
										8.73	22.454	36.1862			8.73	126.411	177.152
										8.79	67.1511	53.0866			8.79	102.421	138.529
										8.85	42.8493	76.6766			8.85	63.0282	115.341
										8.91	108.105	28.6965			8.91	27.9692	119.126
										8.97	137.341	9.13851			8.97	46.6214	100.412
										9.03	96.2809	13.2308			9.03	56.2319	104.935
										9.09	46.682	25.6125			9.09	18.8754	148.228
										9.15	89.1799	67.1072			9.15	45.9217	116.561
										9.21	89.6989	92.2254			9.21	88.6698	183.673
										9.27	63.7431	85.4591			9.27	51.7478	213.709
										9.33	116.399	53.3476			9.33	48.9779	276.658
										9.39	196.805	33.2217			9.39	42.8263	235.126
										9.45	117.731	46.787			9.45	70.0924	174.338
										9.52	144.596	88.0881			9.51	116.487	159.196
										9.58	169.715	99.2943			9.58	95.6426	141.222
										9.64	209.328	66.3213			9.64	103.271	149.182
										9.7	113.182	52.7801			9.7	158.641	105.565
										9.76	75.7503	54.487			9.76	152.017	38.2427
										9.82	87.3169	52.2973			9.82	145.77	47.0867
										9.88	47.2193	27.3102			9.88	160.751	87.2565
										9.94	44.9512	53.69			9.94	181.942	107.663
										10	64.8245	41.6274			10	119.919	85.7567

## Sheet: S3 Figure
S3A Fig	WGA (µg/ml)	VP4			VP35
	0	0.963707	0.97716	1.06191	0.948246	0.948246	1.11214
	50	0.63581	0.640232	0.644685	0.612734	0.616996	0.759611
	100	0.440333	0.391387	0.481854	0.477421	0.467596	0.445449
	200	0.360149	0.350301	0.399611	0.347078	0.387786	0.409897
	300	0.288505	0.320116	0.290511	0.276114	0.285851	0.295931
S3B Fig	MAL-II (µg/ml)	VP4			VP35
	0	1.04972	0.920188	1.03526	1.02574	0.918064	1.06191
	50	0.76313	0.757858	0.76313	0.695762	0.756109	0.750887
	100	0.594604	0.687771	0.697372	0.653685	0.710382	0.66281
	200	0.444421	0.566442	0.50698	0.437291	0.569066	0.509328
	300	0.423373	0.397768	0.435275	0.431271	0.419478	0.428292
S3C Fig	SNA (µg/ml)	VP4			VP35
	0	1.06683	0.928731	1.00928	1.04247	0.926588	1.03526
	50	0.733736	0.703847	0.764895	0.716978	0.726986	0.721965
	100	0.708742	0.583714	0.625609	0.707107	0.598739	0.790041
	200	0.526072	0.451668	0.529732	0.594604	0.503478	0.517633
	300	0.41851	0.448548	0.407066	0.429283	0.479632	0.408951
S3D Fig	BSA (µg/ml)	VP4			VP35
	0	0.99539	1.03049	0.974905	1.01396	1.01396	0.972655
	50	1.05214	1.04488	0.954842	1.08673	1.12506	0.986233
	100	1.09682	1.1434	0.872564	0.952638	1.01396	1.01396
	200	0.981686	1.12766	0.941696	0.993093	1.16473	1.1487
	300	1.09682	1.00928	1.12766	1.14076	0.939523	1.13288
S3E Fig	WGA (µg/ml)	Relative cell viability
	0	1.00517	0.996586	0.998241
	50	0.977858	0.986653	0.963476
	100	0.962752	0.96089	0.952199
	200	0.937817	0.925711	0.917227
	300	0.883704	0.861045	0.845732
S3F Fig	MAL-II (µg/ml)	Relative cell viability
	0	1.00949	0.997481	0.993029
	50	0.981952	0.990337	0.965698
	100	0.959072	0.963317	0.953689
	200	0.944682	0.938471	0.931327
	300	0.881738	0.861964	0.892298
S3G Fig	SNA (µg/ml)	Relative cell viability
	0	1.00587	0.995032	0.999097
	50	0.983361	0.971376	0.98013
	100	0.975857	0.964811	0.953243
	200	0.94032	0.929065	0.939799
	300	0.89801	0.887067	0.866224
S3H Fig	BSA (µg/ml)	Relative cell viability
	0	1.00842	0.989478	1.0021
	50	0.998793	0.982648	0.985442
	100	0.978819	0.969401	0.965158
	200	0.987823	0.991548	0.977163
	300	0.97054	0.9753	0.971367
S3I Fig	Neu5Ac (µg/ml)	VP4			VP35
	0	1.02574	1.02574	0.950439	0.97942	1.08673	0.939523
	1	0.735433	0.672062	0.695762	0.721965	0.76313	0.726986
	10	0.66281	0.601513	0.585064	0.63728	0.570382	0.547147
	50	0.459032	0.468677	0.53465	0.503478	0.447512	0.543367
	100	0.345478	0.367717	0.360149	0.293209	0.320856	0.351111
S3J Fig	Neu5Gc (µg/ml)	VP4			VP35
	0	1.01866	0.963707	1.01866	1.00231	0.903335	1.10445
	1	0.605696	0.627056	0.705475	0.625609	0.634342	0.634342
	10	0.523647	0.585064	0.542113	0.511687	0.579682	0.511687
	50	0.46544	0.512871	0.449585	0.430276	0.427304	0.448548
	100	0.304955	0.329116	0.309212	0.337587	0.33064	0.283876
S3K Fig	5Ac+5Gc (µg/ml)	VP4			VP35
	0	1.02101	0.888843	1.10191	1.09177	0.943874	0.97041
	50	0.503478	0.558644	0.543367	0.557354	0.565135	0.527289
	100	0.447512	0.371131	0.335275	0.328292	0.370274	0.339478
	200	0.216439	0.234482	0.20566	0.190511	0.196616	0.250301
	300	0.155253	0.185191	0.185191	0.160015	0.165479	0.142603
S3L Fig	Neu5Ac (µg/ml)	Relative cell viability
	0	1.00712	1.00121	0.991672
	1	0.989702	1.00162	0.975708
	10	0.970835	0.955596	0.948132
	50	0.952486	0.939943	0.929161
	100	0.897543	0.906251	0.915685
S3M Fig	Neu5Gc (µg/ml)	Relative cell viability
	0	1.00288	0.996398	1.00072
	1	0.970358	0.991457	0.97921
	10	0.96902	0.959963	0.955023
	50	0.9014	0.932791	0.920646
	100	0.880095	0.858995	0.905414
S3N Fig	5Ac+5Gc (µg/ml)	Relative cell viability
	0	1.00288	0.996398	1.00072
	50	0.970358	0.991457	0.97921
	100	0.96902	0.959963	0.955023
	200	0.9014	0.932791	0.920646
	300	0.880095	0.858995	0.905414

## Sheet: S4 Figure 
S4A Fig	GNE-CrRNA	GNE
	Con	1.10445	0.948246	0.954842
	#1	0.344681	0.317171	0.317171
	#2	0.326088	0.552227	0.526072
	#3	0.407066	0.461158	0.385108
S4B Fig	SLC35A1-CrRNA	SLC35A1
	Con	1.02811	1.04972	0.926588
	#1	0.395021	0.343885	0.363493
	#2	0.301452	0.301452	0.30566
	#3	0.521233	0.45376	0.435275
S4C Fig	GNE-CrRNA	Relative ﬂuorescence intensity
	Con	1.00294	1.00625	0.990816
	#1	0.30529	0.296473	0.297575
	#2	0.494857	0.509184	0.515797
	#3	0.370316	0.40338	0.402278
S4D Fig	SLC35A1-CrRNA	Relative ﬂuorescence intensity
	Con	1.00108	1	0.99892
	#1	0.355292	0.357451	0.37149
	#2	0.241901	0.24946	0.25378
	#3	0.444924	0.457883	0.479482
S4G Fig	SLC35A1-CrRNA	Number of GCRV-I particles
	Con	6	7	4	5	7	4	7	9	6	5	6	4	9	6	8
	#1	2	3	1	4	5	3	4	2	5	4	1	2	2	1	3
	#2	3	4	3	4	1	3	5	3	2	2	3	2	3	4	2
	#3	2	6	0	2	3	4	2	3	3	2	1	4	0	3	3
S4H Fig	SLC35A1-CrRNA	Number of GCRV-II particles
	Con	10	7	9	10	6	9	8	11	9	9	4	7	8	9	9
	#1	2	2	1	2	2	3	1	4	0	4	2	2	1	5	3
	#2	2	3	1	3	0	4	1	4	2	3	0	3	3	1	2
	#3	3	3	1	3	3	3	3	2	3	3	2	3	1	2	2
S4I Fig		Relative ﬂuorescence intensity
	Con	0.997397	1.00632	0.996281
	GNE	1.21454	1.21454	1.11343
S4J Fig		Relative ﬂuorescence intensity
	Con	1.04383	0.980945	0.975229
	SLC35A1	1.14215	1.14215	1.13986
